# Supplementary material for: Better than expected: the influence of option expectations during decision-making
Source: Proc Biol Sci. 2018 Dec 12;285(1893):20182472. doi: 10.1098/rspb.2018.2472 (PMC6304046; doi:10.1098/rspb.2018.2472)
Supplement: Data [file rspb20182472supp1.xlsx]

## Sheet: Sheet1
1	10	10	2	1
1	10	10	1	2
1	10	10	2	2
1	10	6	2	1
1	10	10	1	1
1	10	6	1	1
1	10	10	2	2
1	10	10	1	2
1	10	10	2	1
1	10	6	1	2
1	10	10	1	1
1	10	6	2	2
1	10	6	2	2
1	10	6	1	2
1	10	6	1	2
1	10	6	2	2
1	10	10	2	1
1	10	6	1	1
1	10	10	2	2
1	10	6	1	2
1	2	2	2	1
1	2	2	1	2
1	2	2	2	2
1	2	6	2	1
1	2	2	2	2
1	2	6	1	1
1	2	6	2	2
1	2	6	1	2
1	2	2	2	2
1	2	6	2	2
1	2	6	1	2
1	2	2	1	2
1	2	6	1	1
1	2	6	2	1
1	2	2	1	1
1	2	2	1	2
1	2	2	1	2
1	2	6	2	1
1	2	6	1	1
1	2	2	1	1
1	2	6	2	2
1	2	2	2	1
1	2	6	2	1
1	2	6	1	2
1	2	2	1	1
1	2	2	2	2
1	2	6	2	2
1	2	2	1	2
1	2	2	1	2
1	2	6	2	1
1	2	2	1	2
1	2	2	2	2
1	2	6	2	1
1	2	2	2	2
1	2	6	2	2
1	2	2	1	2
1	2	6	2	1
1	2	6	2	2
1	2	2	2	2
1	2	6	1	1
1	10	6	2	1
1	10	10	1	1
1	10	10	2	1
1	10	10	1	1
1	10	10	2	1
1	10	6	2	1
1	10	6	2	1
1	10	10	2	1
1	10	6	2	2
1	10	6	1	2
1	10	10	2	2
1	10	6	2	2
1	10	10	1	2
1	10	10	1	1
1	10	6	2	2
1	10	6	1	1
1	10	10	2	2
1	10	10	2	1
1	10	6	1	2
1	10	6	2	2
1	2	2	1	1
1	2	6	2	2
1	2	2	1	2
1	2	2	2	2
1	2	6	1	1
1	2	2	1	2
1	2	6	2	2
1	2	2	1	1
1	2	6	1	1
1	2	2	2	1
1	2	2	2	1
1	2	6	1	2
1	2	6	1	2
1	2	6	2	2
1	2	2	1	2
1	2	6	2	1
1	2	6	2	1
1	2	2	2	2
1	2	6	2	1
1	2	2	1	1
1	10	6	1	2
1	10	10	2	2
1	10	6	1	1
1	10	10	2	1
1	10	10	1	1
1	10	6	2	2
1	10	10	1	1
1	10	6	1	1
1	10	6	2	2
1	10	10	2	1
1	10	10	2	1
1	10	10	1	1
1	10	10	2	2
1	10	10	1	2
1	10	6	2	1
1	10	10	1	2
1	10	6	2	1
1	10	6	2	2
1	10	6	2	1
1	10	6	2	1
1	10	6	1	1
1	10	10	1	2
1	10	6	2	2
1	10	6	2	2
1	10	10	1	1
1	10	6	1	2
1	10	10	1	2
1	10	6	2	2
1	10	6	1	2
1	10	10	1	1
1	10	10	2	1
1	10	10	1	1
1	10	10	2	1
1	10	10	2	2
1	10	10	2	2
1	10	6	1	2
1	10	6	1	1
1	10	6	1	2
1	10	10	2	1
1	10	6	1	2
1	2	2	1	2
1	2	6	1	1
1	2	2	2	2
1	2	6	2	2
1	2	2	2	1
1	2	2	1	1
1	2	2	1	2
1	2	2	2	2
1	2	2	2	2
1	2	6	1	2
1	2	6	1	1
1	2	2	2	1
1	2	2	2	1
1	2	6	2	1
1	2	2	2	2
1	2	6	1	2
1	2	6	1	1
1	2	6	1	2
1	2	6	1	1
1	2	6	1	2
1	10	10	2	2
1	10	6	1	2
1	10	10	2	2
1	10	6	2	1
1	10	10	2	1
1	10	6	2	1
1	10	10	2	1
1	10	6	2	2
1	10	6	2	2
1	10	6	1	2
1	10	10	2	1
1	10	10	2	2
1	10	6	1	1
1	10	10	2	1
1	10	6	2	2
1	10	10	1	1
1	10	6	1	2
1	10	10	1	1
1	10	6	1	1
1	10	10	2	1
1	2	6	2	2
1	2	6	2	2
1	2	6	1	2
1	2	2	2	2
1	2	6	1	2
1	2	2	2	1
1	2	6	2	2
1	2	2	2	1
1	2	2	2	2
1	2	2	1	2
1	2	6	2	2
1	2	6	2	1
1	2	2	2	2
1	2	2	1	1
1	2	6	2	2
1	2	2	2	1
1	2	6	2	1
1	2	2	1	1
1	2	6	2	1
1	2	2	2	1
2	2	6	2	1
2	2	2	1	2
2	2	2	2	1
2	2	6	2	2
2	2	2	1	1
2	2	2	2	1
2	2	6	2	1
2	2	2	1	1
2	2	2	2	1
2	2	6	2	1
2	2	6	2	1
2	2	6	2	2
2	2	6	2	2
2	2	2	1	1
2	2	2	1	2
2	2	6	2	1
2	2	2	2	2
2	2	2	2	2
2	2	6	2	2
2	2	6	1	1
2	10	6	1	1
2	10	10	2	2
2	10	10	2	1
2	10	10	2	2
2	10	10	2	1
2	10	10	2	2
2	10	10	2	1
2	10	6	2	1
2	10	6	1	2
2	10	6	1	1
2	10	10	2	2
2	10	6	2	2
2	10	6	2	1
2	10	6	1	2
2	10	10	1	2
2	10	10	1	2
2	10	6	2	1
2	10	6	2	2
2	10	10	2	2
2	10	6	1	1
2	2	6	1	2
2	2	2	1	1
2	2	2	1	2
2	2	6	1	1
2	2	6	1	2
2	2	6	2	1
2	2	2	2	2
2	2	6	2	2
2	2	2	2	1
2	2	6	2	1
2	2	2	2	2
2	2	6	2	2
2	2	2	2	2
2	2	2	1	2
2	2	2	2	1
2	2	6	2	1
2	2	6	2	2
2	2	6	1	1
2	2	2	1	2
2	2	2	2	2
2	10	6	2	1
2	10	6	1	2
2	10	10	2	1
2	10	10	1	1
2	10	6	2	2
2	10	10	1	1
2	10	6	2	2
2	10	10	2	1
2	10	10	2	1
2	10	6	2	1
2	10	10	2	2
2	10	6	2	1
2	10	10	2	1
2	10	10	1	1
2	10	6	1	2
2	10	6	1	1
2	10	6	1	1
2	10	10	2	2
2	10	10	2	1
2	10	6	2	2
2	10	10	1	1
2	10	10	2	2
2	10	6	1	2
2	10	6	2	2
2	10	10	2	1
2	10	10	1	2
2	10	6	1	2
2	10	6	2	2
2	10	6	2	2
2	10	10	1	2
2	10	10	1	2
2	10	6	2	2
2	10	6	2	1
2	10	6	2	2
2	10	10	1	1
2	10	10	2	1
2	10	10	2	2
2	10	6	1	2
2	10	10	2	2
2	10	6	2	1
2	2	2	2	2
2	2	6	1	2
2	2	6	1	2
2	2	2	2	2
2	2	2	2	1
2	2	2	2	2
2	2	2	1	2
2	2	2	2	1
2	2	6	1	1
2	2	2	1	1
2	2	2	1	2
2	2	2	2	1
2	2	6	2	1
2	2	6	2	2
2	2	2	2	2
2	2	6	2	2
2	2	6	2	2
2	2	6	1	2
2	2	6	1	1
2	2	6	2	1
2	10	6	2	1
2	10	6	2	1
2	10	6	2	2
2	10	6	2	1
2	10	10	2	1
2	10	6	2	2
2	10	6	1	1
2	10	10	1	1
2	10	10	1	2
2	10	10	2	1
2	10	10	2	2
2	10	10	2	1
2	10	6	2	2
2	10	6	1	1
2	10	10	1	1
2	10	10	2	2
2	10	6	2	1
2	10	6	2	1
2	10	10	2	1
2	10	10	1	1
2	2	6	2	2
2	2	6	1	1
2	2	2	1	1
2	2	6	2	2
2	2	2	2	1
2	2	6	1	2
2	2	2	1	1
2	2	2	1	2
2	2	6	2	1
2	2	6	1	1
2	2	6	1	2
2	2	2	2	1
2	2	2	2	2
2	2	2	2	2
2	2	2	1	2
2	2	2	1	1
2	2	2	2	1
2	2	6	2	1
2	2	6	2	1
2	2	6	2	2
2	10	10	1	1
2	10	6	1	2
2	10	10	2	1
2	10	6	2	1
2	10	10	1	1
2	10	6	2	2
2	10	6	1	2
2	10	6	2	2
2	10	10	1	2
2	10	6	2	1
2	10	10	2	1
2	10	6	1	2
2	10	6	1	1
2	10	10	2	2
2	10	10	1	2
2	10	6	2	2
2	10	10	2	1
2	10	10	2	2
2	10	6	1	1
2	10	10	1	1
2	2	6	1	1
2	2	6	1	2
2	2	2	2	1
2	2	6	1	2
2	2	2	2	1
2	2	2	2	2
2	2	6	1	1
2	2	2	2	2
2	2	2	2	1
2	2	6	1	1
2	2	6	1	2
2	2	2	2	2
2	2	6	2	1
2	2	6	2	2
2	2	6	2	1
2	2	2	2	1
2	2	2	2	2
2	2	6	2	2
2	2	2	1	2
2	2	2	2	2
3	2	2	1	1
3	2	6	1	1
3	2	2	2	1
3	2	6	1	1
3	2	6	2	2
3	2	6	1	2
3	2	6	1	2
3	2	6	1	1
3	2	2	1	2
3	2	6	2	1
3	2	2	1	2
3	2	2	1	1
3	2	2	1	1
3	2	6	1	1
3	2	2	2	1
3	2	2	1	1
3	2	2	1	2
3	2	2	1	1
3	2	6	2	1
3	2	6	1	2
3	10	10	1	2
3	10	6	1	2
3	10	10	1	1
3	10	6	2	2
3	10	6	1	2
3	10	10	1	1
3	10	10	2	1
3	10	6	1	1
3	10	10	1	2
3	10	10	1	2
3	10	6	1	1
3	10	6	1	2
3	10	10	1	1
3	10	10	1	2
3	10	10	1	1
3	10	6	1	2
3	10	6	1	1
3	10	10	2	2
3	10	6	1	2
3	10	6	1	1
3	10	10	1	2
3	10	6	1	1
3	10	10	2	1
3	10	6	1	1
3	10	6	1	2
3	10	10	1	1
3	10	6	2	2
3	10	6	1	2
3	10	10	1	2
3	10	6	1	2
3	10	10	1	1
3	10	6	1	2
3	10	10	1	1
3	10	10	1	1
3	10	10	1	2
3	10	10	1	1
3	10	6	1	1
3	10	6	1	1
3	10	6	1	2
3	10	10	2	1
3	2	2	1	1
3	2	2	1	1
3	2	2	1	2
3	2	2	1	2
3	2	6	1	1
3	2	6	2	1
3	2	6	2	1
3	2	6	1	1
3	2	2	1	2
3	2	2	1	1
3	2	2	1	2
3	2	6	1	2
3	2	6	1	1
3	2	6	2	2
3	2	2	1	1
3	2	6	1	2
3	2	2	1	1
3	2	6	1	2
3	2	6	1	1
3	2	2	2	1
3	10	6	1	1
3	10	10	1	1
3	10	6	2	1
3	10	10	1	1
3	10	10	1	1
3	10	6	1	2
3	10	10	1	2
3	10	10	1	2
3	10	6	1	2
3	10	6	2	2
3	10	6	1	1
3	10	10	1	2
3	10	10	1	1
3	10	6	1	2
3	10	6	1	2
3	10	10	2	1
3	10	6	1	1
3	10	10	1	2
3	10	10	1	1
3	10	6	1	1
3	2	2	1	2
3	2	6	1	1
3	2	6	1	2
3	2	6	2	2
3	2	6	1	2
3	2	2	2	2
3	2	2	1	2
3	2	6	1	2
3	2	6	1	1
3	2	2	1	2
3	2	6	1	2
3	2	6	2	2
3	2	2	1	2
3	2	2	1	1
3	2	2	1	2
3	2	6	1	2
3	2	2	1	1
3	2	6	1	1
3	2	2	1	1
3	2	2	2	2
3	2	2	1	1
3	2	2	2	1
3	2	6	1	2
3	2	2	1	1
3	2	2	1	2
3	2	2	1	1
3	2	2	1	2
3	2	6	1	1
3	2	6	2	1
3	2	2	1	1
3	2	2	1	2
3	2	6	1	2
3	2	6	1	2
3	2	6	1	1
3	2	6	1	1
3	2	2	1	1
3	2	6	1	2
3	2	6	1	1
3	2	2	1	2
3	2	6	1	1
3	10	6	1	2
3	10	6	1	1
3	10	6	2	1
3	10	10	2	1
3	10	6	1	1
3	10	10	1	1
3	10	6	2	2
3	10	6	1	1
3	10	6	1	2
3	10	6	1	1
3	10	10	1	1
3	10	6	1	2
3	10	10	1	2
3	10	10	1	2
3	10	10	1	1
3	10	10	1	1
3	10	10	2	1
3	10	6	1	2
3	10	10	1	1
3	10	10	1	2
3	10	10	1	2
3	10	6	1	1
3	10	6	2	1
3	10	6	1	1
3	10	10	1	1
3	10	10	1	2
3	10	10	2	1
3	10	10	1	1
3	10	10	1	2
3	10	10	1	1
3	10	10	2	2
3	10	6	1	2
3	10	10	1	1
3	10	6	2	1
3	10	6	1	2
3	10	6	1	1
3	10	6	1	1
3	10	6	1	2
3	10	6	1	1
3	10	10	1	2
3	2	6	1	1
3	2	2	1	2
3	2	6	2	2
3	2	6	1	2
3	2	2	1	1
3	2	6	1	2
3	2	6	1	1
3	2	2	1	2
3	2	2	2	2
3	2	2	1	2
3	2	6	1	2
3	2	2	1	1
3	2	2	1	2
3	2	6	1	2
3	2	2	1	1
3	2	6	1	1
3	2	2	1	1
3	2	2	1	2
3	2	6	1	1
3	2	6	1	2
4	10	10	1	1
4	10	10	2	1
4	10	6	2	1
4	10	10	2	2
4	10	10	1	2
4	10	6	1	1
4	10	6	1	2
4	10	6	2	1
4	10	6	2	2
4	10	6	1	2
4	10	6	1	1
4	10	10	2	1
4	10	10	1	1
4	10	6	2	2
4	10	10	2	1
4	10	10	1	1
4	10	6	2	1
4	10	10	2	1
4	10	10	1	1
4	10	6	2	2
4	2	6	1	1
4	2	6	1	2
4	2	2	2	2
4	2	6	2	1
4	2	6	1	2
4	2	6	1	1
4	2	6	1	2
4	2	2	2	1
4	2	2	1	1
4	2	2	2	2
4	2	6	2	2
4	2	2	1	2
4	2	2	1	2
4	2	6	1	2
4	2	2	1	1
4	2	2	1	2
4	2	2	2	2
4	2	6	1	1
4	2	6	2	2
4	2	2	1	2
4	2	6	1	2
4	2	2	2	1
4	2	6	2	2
4	2	6	1	1
4	2	6	1	2
4	2	6	1	1
4	2	2	1	1
4	2	2	1	2
4	2	2	1	2
4	2	6	2	1
4	2	2	2	2
4	2	2	1	2
4	2	6	2	2
4	2	2	2	2
4	2	2	1	2
4	2	6	2	1
4	2	2	1	1
4	2	6	1	1
4	2	2	2	2
4	2	6	1	2
4	10	6	1	2
4	10	6	2	2
4	10	10	1	1
4	10	6	1	1
4	10	10	2	2
4	10	10	1	2
4	10	10	2	2
4	10	6	1	2
4	10	6	2	1
4	10	10	2	1
4	10	10	1	2
4	10	6	1	2
4	10	6	1	1
4	10	10	2	2
4	10	10	2	1
4	10	6	2	2
4	10	6	1	2
4	10	10	2	2
4	10	10	1	2
4	10	6	1	1
4	2	2	1	2
4	2	2	1	1
4	2	2	1	1
4	2	6	1	2
4	2	6	1	2
4	2	6	2	2
4	2	2	1	2
4	2	6	1	2
4	2	6	2	2
4	2	2	1	2
4	2	2	1	1
4	2	6	1	1
4	2	2	1	1
4	2	6	1	1
4	2	6	1	2
4	2	2	2	1
4	2	2	1	1
4	2	6	1	2
4	2	6	1	1
4	2	2	1	2
4	10	6	1	2
4	10	10	2	1
4	10	6	2	1
4	10	10	2	1
4	10	10	2	2
4	10	10	1	1
4	10	6	1	2
4	10	6	1	1
4	10	10	2	1
4	10	6	1	1
4	10	6	1	2
4	10	6	1	1
4	10	10	1	1
4	10	6	2	2
4	10	10	1	2
4	10	6	1	1
4	10	6	1	2
4	10	10	2	2
4	10	10	1	2
4	10	10	1	1
4	10	6	2	1
4	10	6	1	2
4	10	10	2	2
4	10	6	1	2
4	10	6	2	2
4	10	6	1	1
4	10	10	1	1
4	10	10	1	2
4	10	6	1	1
4	10	10	1	2
4	10	10	1	2
4	10	10	1	1
4	10	6	1	1
4	10	10	2	2
4	10	6	1	2
4	10	6	2	2
4	10	10	1	2
4	10	10	1	1
4	10	6	1	2
4	10	10	2	1
4	2	2	2	2
4	2	6	1	1
4	2	2	1	1
4	2	6	2	1
4	2	2	1	2
4	2	6	1	1
4	2	6	2	2
4	2	2	1	2
4	2	2	2	2
4	2	2	1	2
4	2	6	1	2
4	2	6	1	2
4	2	2	1	2
4	2	2	2	2
4	2	6	1	2
4	2	6	2	2
4	2	2	1	2
4	2	6	2	2
4	2	6	1	2
4	2	2	2	2
4	2	6	1	1
4	2	2	1	2
4	2	6	1	2
4	2	6	2	1
4	2	2	1	1
4	2	6	1	1
4	2	2	1	1
4	2	2	2	1
4	2	2	2	1
4	2	6	1	1
4	2	2	1	2
4	2	2	1	1
4	2	2	1	1
4	2	6	1	2
4	2	2	1	1
4	2	6	1	2
4	2	6	1	2
4	2	6	2	2
4	2	6	1	1
4	2	2	1	2
4	10	6	2	2
4	10	10	2	1
4	10	6	1	2
4	10	6	1	1
4	10	10	2	2
4	10	10	2	1
4	10	10	2	2
4	10	10	1	2
4	10	6	1	2
4	10	10	2	2
4	10	6	1	1
4	10	10	1	2
4	10	10	2	2
4	10	6	1	2
4	10	6	1	2
4	10	6	1	1
4	10	10	1	1
4	10	10	1	2
4	10	6	1	1
4	10	6	2	1
5	10	10	1	2
5	10	10	1	2
5	10	6	1	2
5	10	10	1	1
5	10	6	1	2
5	10	6	1	1
5	10	10	1	1
5	10	6	1	2
5	10	10	1	1
5	10	10	1	2
5	10	6	1	1
5	10	6	1	1
5	10	10	1	2
5	10	10	1	2
5	10	6	1	2
5	10	6	1	1
5	10	10	1	1
5	10	10	1	1
5	10	6	1	2
5	10	6	1	1
5	2	2	1	1
5	2	6	1	2
5	2	6	1	1
5	2	2	1	2
5	2	2	1	2
5	2	6	1	1
5	2	2	1	2
5	2	6	1	2
5	2	6	1	1
5	2	6	1	2
5	2	2	1	2
5	2	2	1	2
5	2	6	1	2
5	2	2	1	1
5	2	6	1	1
5	2	6	1	2
5	2	2	1	1
5	2	2	1	1
5	2	6	1	1
5	2	2	1	1
5	2	2	1	1
5	2	6	1	2
5	2	6	1	2
5	2	6	1	1
5	2	2	1	2
5	2	2	1	1
5	2	6	1	1
5	2	2	1	1
5	2	6	1	1
5	2	6	1	1
5	2	6	1	2
5	2	6	1	2
5	2	2	1	2
5	2	2	2	2
5	2	6	1	2
5	2	2	1	2
5	2	2	1	2
5	2	6	1	1
5	2	2	1	1
5	2	2	1	2
5	10	6	1	1
5	10	10	1	1
5	10	10	1	1
5	10	10	1	2
5	10	6	1	2
5	10	10	1	1
5	10	10	1	2
5	10	6	1	2
5	10	10	1	1
5	10	6	1	1
5	10	6	1	2
5	10	6	1	2
5	10	10	1	2
5	10	10	1	2
5	10	6	1	1
5	10	6	1	1
5	10	10	1	1
5	10	6	1	1
5	10	10	1	2
5	10	6	1	2
5	2	6	1	2
5	2	6	1	2
5	2	2	1	2
5	2	2	1	1
5	2	2	1	2
5	2	6	1	1
5	2	6	1	1
5	2	6	1	2
5	2	2	1	2
5	2	6	1	2
5	2	6	1	1
5	2	2	1	1
5	2	2	1	2
5	2	2	1	1
5	2	6	1	1
5	2	2	1	2
5	2	2	1	1
5	2	2	1	1
5	2	6	1	1
5	2	6	1	2
5	10	10	1	2
5	10	10	1	2
5	10	6	1	2
5	10	10	1	1
5	10	10	1	1
5	10	6	1	1
5	10	6	1	2
5	10	6	1	1
5	10	10	1	1
5	10	10	1	2
5	10	6	1	1
5	10	6	1	2
5	10	10	1	2
5	10	6	1	1
5	10	6	1	1
5	10	10	1	1
5	10	10	1	1
5	10	6	1	2
5	10	6	1	2
5	10	10	1	2
5	10	10	1	1
5	10	10	1	2
5	10	6	1	1
5	10	6	1	1
5	10	10	1	1
5	10	6	1	2
5	10	6	1	1
5	10	6	1	1
5	10	10	1	1
5	10	6	1	2
5	10	10	1	2
5	10	6	1	1
5	10	10	1	2
5	10	6	1	2
5	10	6	1	2
5	10	10	1	1
5	10	10	1	2
5	10	10	1	1
5	10	6	1	2
5	10	10	1	2
5	2	2	1	2
5	2	2	1	1
5	2	2	1	1
5	2	6	1	1
5	2	6	1	2
5	2	6	1	1
5	2	6	1	1
5	2	2	1	1
5	2	2	1	2
5	2	6	1	2
5	2	6	1	2
5	2	2	1	2
5	2	2	1	2
5	2	2	1	1
5	2	6	1	1
5	2	6	1	2
5	2	6	1	2
5	2	6	1	1
5	2	2	1	1
5	2	2	1	2
5	10	10	1	1
5	10	6	1	2
5	10	10	1	2
5	10	6	1	1
5	10	6	1	2
5	10	6	1	2
5	10	10	1	2
5	10	10	1	1
5	10	10	1	2
5	10	6	1	1
5	10	6	1	2
5	10	6	1	2
5	10	6	1	1
5	10	10	1	1
5	10	10	1	2
5	10	6	1	1
5	10	10	1	1
5	10	10	1	1
5	10	6	1	1
5	10	10	1	2
5	2	6	1	1
5	2	6	1	2
5	2	2	1	1
5	2	6	1	2
5	2	2	1	2
5	2	6	1	1
5	2	6	1	2
5	2	6	1	2
5	2	2	1	1
5	2	2	1	2
5	2	2	1	2
5	2	6	1	1
5	2	2	1	1
5	2	6	1	1
5	2	2	1	1
5	2	2	1	2
5	2	6	1	2
5	2	2	1	1
5	2	6	1	1
5	2	2	1	2
6	10	10	2	1
6	10	6	2	2
6	10	6	2	1
6	10	6	2	1
6	10	10	2	1
6	10	6	2	2
6	10	6	1	1
6	10	10	1	1
6	10	10	1	1
6	10	10	1	2
6	10	10	2	1
6	10	10	1	1
6	10	6	2	1
6	10	10	1	1
6	10	10	2	1
6	10	10	1	1
6	10	6	1	2
6	10	6	2	1
6	10	6	1	1
6	10	6	1	1
6	2	2	2	2
6	2	6	2	1
6	2	2	2	2
6	2	6	1	1
6	2	2	2	2
6	2	6	2	2
6	2	2	2	1
6	2	6	1	1
6	2	6	2	2
6	2	2	2	1
6	2	6	2	1
6	2	2	1	2
6	2	6	1	2
6	2	2	2	2
6	2	2	1	1
6	2	6	1	2
6	2	2	1	2
6	2	2	1	2
6	2	6	2	1
6	2	6	1	1
6	2	6	2	2
6	2	2	1	2
6	2	6	1	1
6	2	2	2	2
6	2	6	2	2
6	2	2	2	1
6	2	6	2	1
6	2	2	1	2
6	2	6	1	2
6	2	6	1	2
6	2	6	2	2
6	2	2	2	2
6	2	2	2	2
6	2	2	1	2
6	2	2	2	2
6	2	2	2	2
6	2	6	2	2
6	2	2	1	2
6	2	6	2	1
6	2	6	2	1
6	10	10	1	2
6	10	6	2	1
6	10	6	2	1
6	10	6	2	2
6	10	10	2	2
6	10	10	2	2
6	10	6	2	2
6	10	6	1	1
6	10	10	2	1
6	10	6	1	2
6	10	10	1	2
6	10	6	1	1
6	10	10	2	2
6	10	6	1	2
6	10	10	2	2
6	10	6	2	1
6	10	10	1	2
6	10	10	2	1
6	10	6	2	2
6	10	10	2	2
6	10	6	1	1
6	10	10	2	2
6	10	10	2	1
6	10	10	2	1
6	10	6	2	1
6	10	6	2	2
6	10	6	1	1
6	10	10	1	1
6	10	6	2	2
6	10	10	1	2
6	10	6	1	2
6	10	10	1	2
6	10	10	2	2
6	10	6	2	1
6	10	6	1	2
6	10	10	2	2
6	10	10	2	1
6	10	10	2	2
6	10	6	2	2
6	10	6	2	1
6	2	6	1	2
6	2	6	1	1
6	2	6	2	2
6	2	2	2	2
6	2	2	2	2
6	2	2	2	1
6	2	2	1	1
6	2	2	2	1
6	2	6	1	1
6	2	2	2	1
6	2	2	1	2
6	2	6	2	2
6	2	2	1	1
6	2	6	2	1
6	2	6	1	2
6	2	6	2	2
6	2	6	2	1
6	2	2	2	2
6	2	2	2	1
6	2	6	2	1
6	10	10	1	2
6	10	6	2	1
6	10	10	2	1
6	10	10	2	2
6	10	6	2	1
6	10	10	1	2
6	10	6	1	2
6	10	10	1	1
6	10	6	2	2
6	10	10	2	2
6	10	10	1	2
6	10	10	1	2
6	10	10	1	1
6	10	6	1	1
6	10	6	2	2
6	10	10	2	2
6	10	6	2	2
6	10	6	2	1
6	10	6	1	2
6	10	6	1	1
6	2	6	2	1
6	2	6	1	1
6	2	2	2	1
6	2	6	1	1
6	2	6	1	2
6	2	6	1	2
6	2	6	2	2
6	2	2	2	2
6	2	6	1	2
6	2	2	1	2
6	2	6	2	2
6	2	2	2	1
6	2	2	2	2
6	2	2	2	1
6	2	2	2	2
6	2	2	2	2
6	2	2	1	2
6	2	6	1	2
6	2	6	1	1
6	2	2	1	1
6	10	6	2	2
6	10	6	2	1
6	10	10	1	2
6	10	6	2	2
6	10	10	2	2
6	10	6	2	2
6	10	6	1	2
6	10	6	1	2
6	10	10	2	1
6	10	6	2	1
6	10	10	1	1
6	10	10	1	1
6	10	10	1	2
6	10	6	2	1
6	10	10	2	2
6	10	6	2	2
6	10	6	2	2
6	10	10	1	2
6	10	10	1	2
6	10	10	1	1
6	2	6	2	1
6	2	6	2	1
6	2	2	2	1
6	2	6	1	1
6	2	6	1	1
6	2	2	1	1
6	2	6	1	2
6	2	2	2	1
6	2	2	1	1
6	2	2	2	2
6	2	2	2	1
6	2	2	2	2
6	2	6	1	2
6	2	2	1	2
6	2	6	2	1
6	2	6	1	1
6	2	6	1	1
6	2	2	2	1
6	2	2	1	1
6	2	6	1	1
7	10	10	1	2
7	10	10	1	1
7	10	6	1	2
7	10	10	1	1
7	10	6	1	2
7	10	6	1	1
7	10	10	1	2
7	10	6	1	1
7	10	6	1	2
7	10	6	1	2
7	10	10	1	1
7	10	10	1	1
7	10	10	1	2
7	10	10	1	1
7	10	10	1	2
7	10	6	1	1
7	10	6	1	1
7	10	10	1	2
7	10	6	1	2
7	10	6	1	1
7	2	2	1	1
7	2	6	1	1
7	2	6	1	2
7	2	2	1	1
7	2	6	1	1
7	2	6	1	1
7	2	2	1	2
7	2	2	1	2
7	2	6	1	1
7	2	6	1	2
7	2	2	1	2
7	2	6	1	2
7	2	2	1	1
7	2	2	1	1
7	2	6	1	2
7	2	6	1	2
7	2	2	1	1
7	2	6	1	1
7	2	2	1	2
7	2	2	1	2
7	10	10	1	2
7	10	6	1	2
7	10	6	1	1
7	10	6	1	2
7	10	10	1	2
7	10	6	1	2
7	10	6	1	2
7	10	6	1	1
7	10	10	1	1
7	10	6	1	2
7	10	6	1	1
7	10	10	1	2
7	10	10	1	1
7	10	10	1	1
7	10	10	1	2
7	10	6	1	1
7	10	10	1	1
7	10	6	1	1
7	10	10	1	1
7	10	10	1	2
7	2	6	1	1
7	2	2	1	2
7	2	6	1	2
7	2	6	1	2
7	2	6	1	1
7	2	6	1	2
7	2	6	1	2
7	2	2	1	2
7	2	6	1	1
7	2	2	1	2
7	2	2	1	1
7	2	2	1	2
7	2	6	1	2
7	2	2	1	1
7	2	2	1	1
7	2	6	1	1
7	2	6	1	1
7	2	2	1	2
7	2	2	1	1
7	2	2	1	1
7	2	2	1	1
7	2	2	1	2
7	2	6	1	1
7	2	6	1	2
7	2	6	1	2
7	2	2	1	1
7	2	6	1	2
7	2	2	1	1
7	2	2	1	2
7	2	6	1	1
7	2	6	1	2
7	2	2	1	1
7	2	6	1	1
7	2	6	1	1
7	2	2	1	2
7	2	6	1	1
7	2	2	1	2
7	2	2	1	1
7	2	6	1	2
7	2	2	1	2
7	10	6	1	1
7	10	6	1	2
7	10	10	1	1
7	10	10	1	1
7	10	10	1	2
7	10	6	1	1
7	10	10	1	1
7	10	6	1	2
7	10	10	1	2
7	10	10	1	1
7	10	10	1	2
7	10	10	1	1
7	10	6	1	2
7	10	6	1	2
7	10	6	1	1
7	10	10	1	2
7	10	6	1	2
7	10	6	1	1
7	10	10	1	2
7	10	6	1	1
7	2	6	1	1
7	2	2	1	2
7	2	2	1	2
7	2	2	1	1
7	2	6	1	2
7	2	6	1	1
7	2	2	1	1
7	2	6	1	2
7	2	6	1	2
7	2	6	1	1
7	2	2	1	2
7	2	2	1	1
7	2	2	1	2
7	2	6	1	2
7	2	2	1	1
7	2	6	1	2
7	2	6	1	1
7	2	2	1	2
7	2	2	1	1
7	2	6	1	1
7	10	10	1	2
7	10	10	1	1
7	10	6	1	1
7	10	6	1	2
7	10	6	1	1
7	10	6	1	2
7	10	10	1	2
7	10	10	1	2
7	10	10	1	1
7	10	6	1	1
7	10	6	1	2
7	10	10	1	1
7	10	10	1	1
7	10	6	1	2
7	10	6	1	1
7	10	10	1	2
7	10	6	1	1
7	10	6	1	2
7	10	10	1	1
7	10	10	1	2
7	2	2	1	1
7	2	6	1	2
7	2	6	1	2
7	2	6	1	1
7	2	6	1	1
7	2	2	1	2
7	2	2	1	2
7	2	2	1	1
7	2	6	1	2
7	2	2	1	1
7	2	2	1	1
7	2	6	1	1
7	2	6	1	1
7	2	2	1	2
7	2	6	1	2
7	2	2	1	2
7	2	6	1	1
7	2	2	1	1
7	2	6	1	2
7	2	2	1	2
7	10	6	1	2
7	10	10	1	1
7	10	6	1	1
7	10	10	1	2
7	10	10	1	1
7	10	10	1	2
7	10	6	1	2
7	10	10	1	2
7	10	10	1	1
7	10	6	1	1
7	10	10	1	1
7	10	10	1	1
7	10	10	1	2
7	10	6	1	2
7	10	6	1	1
7	10	6	1	2
7	10	6	1	1
7	10	6	1	1
7	10	6	1	2
7	10	10	1	2
8	2	6	1	1
8	2	6	2	1
8	2	6	1	2
8	2	2	1	2
8	2	6	1	1
8	2	2	1	2
8	2	2	1	2
8	2	6	1	1
8	2	6	1	2
8	2	6	1	1
8	2	2	1	1
8	2	2	1	2
8	2	6	1	2
8	2	2	1	1
8	2	6	1	2
8	2	2	1	1
8	2	6	1	1
8	2	2	2	2
8	2	2	2	2
8	2	2	1	2
8	10	6	1	1
8	10	10	1	2
8	10	6	1	1
8	10	6	1	1
8	10	6	1	2
8	10	6	1	1
8	10	10	1	2
8	10	6	1	2
8	10	6	1	1
8	10	6	1	2
8	10	10	1	1
8	10	10	1	2
8	10	10	1	1
8	10	6	1	2
8	10	10	1	2
8	10	10	1	2
8	10	10	1	1
8	10	10	1	1
8	10	6	1	2
8	10	10	1	1
8	10	10	1	2
8	10	6	1	1
8	10	6	1	1
8	10	10	1	1
8	10	6	1	1
8	10	6	1	1
8	10	10	1	2
8	10	6	1	2
8	10	6	2	1
8	10	10	1	1
8	10	6	1	2
8	10	10	1	2
8	10	10	1	2
8	10	10	1	1
8	10	10	1	1
8	10	6	1	1
8	10	10	1	1
8	10	6	1	2
8	10	10	1	2
8	10	6	1	2
8	2	6	1	2
8	2	6	1	1
8	2	2	1	1
8	2	6	1	1
8	2	2	1	2
8	2	6	1	2
8	2	2	1	1
8	2	2	1	1
8	2	6	1	2
8	2	2	1	1
8	2	6	1	2
8	2	6	1	1
8	2	2	1	2
8	2	6	1	1
8	2	2	1	2
8	2	2	1	2
8	2	2	1	1
8	2	2	1	2
8	2	6	1	1
8	2	6	1	2
8	10	10	1	1
8	10	6	1	2
8	10	10	1	2
8	10	10	1	2
8	10	6	1	1
8	10	10	1	1
8	10	6	1	1
8	10	10	1	1
8	10	10	1	2
8	10	10	1	2
8	10	10	1	1
8	10	6	1	1
8	10	6	1	2
8	10	10	1	1
8	10	6	1	1
8	10	6	1	2
8	10	6	1	1
8	10	6	1	2
8	10	6	1	2
8	10	10	1	2
8	2	6	1	1
8	2	6	1	2
8	2	2	1	2
8	2	6	1	1
8	2	2	1	1
8	2	6	1	2
8	2	6	1	1
8	2	2	1	2
8	2	2	1	1
8	2	6	1	2
8	2	2	1	1
8	2	2	1	1
8	2	6	1	2
8	2	6	1	2
8	2	6	1	1
8	2	6	1	1
8	2	2	1	2
8	2	2	1	1
8	2	2	1	2
8	2	2	1	2
8	2	2	1	2
8	2	6	1	1
8	2	2	1	1
8	2	6	1	1
8	2	6	1	1
8	2	6	1	2
8	2	2	1	2
8	2	6	1	2
8	2	2	1	1
8	2	6	1	2
8	2	6	1	2
8	2	2	1	2
8	2	2	1	2
8	2	2	1	1
8	2	6	1	1
8	2	2	1	1
8	2	2	1	1
8	2	2	1	2
8	2	6	1	1
8	2	6	1	2
8	10	6	1	2
8	10	10	1	2
8	10	6	1	2
8	10	6	1	1
8	10	6	1	1
8	10	10	1	1
8	10	6	1	1
8	10	10	1	2
8	10	10	1	1
8	10	6	1	2
8	10	10	1	2
8	10	10	1	2
8	10	6	1	2
8	10	6	1	1
8	10	10	1	1
8	10	10	1	1
8	10	6	1	2
8	10	10	1	2
8	10	6	1	1
8	10	10	1	1
8	10	10	1	1
8	10	10	1	1
8	10	6	1	1
8	10	10	1	1
8	10	6	1	1
8	10	10	1	2
8	10	6	1	2
8	10	10	1	1
8	10	6	1	2
8	10	10	1	1
8	10	6	1	1
8	10	6	1	2
8	10	6	1	2
8	10	10	1	2
8	10	6	1	1
8	10	10	1	2
8	10	10	1	2
8	10	6	1	2
8	10	10	1	2
8	10	6	1	1
8	2	6	2	1
8	2	6	2	2
8	2	6	1	1
8	2	6	1	2
8	2	2	1	2
8	2	2	1	2
8	2	6	1	2
8	2	2	1	1
8	2	2	1	2
8	2	6	1	1
8	2	6	1	1
8	2	6	1	2
8	2	6	1	2
8	2	6	1	1
8	2	2	1	1
8	2	2	1	2
8	2	2	1	1
8	2	2	1	2
8	2	2	1	1
8	2	2	1	1
9	2	6	1	1
9	2	6	1	1
9	2	6	1	2
9	2	2	1	2
9	2	2	1	1
9	2	6	1	2
9	2	2	1	2
9	2	6	1	1
9	2	6	1	2
9	2	6	1	2
9	2	6	1	1
9	2	2	1	2
9	2	2	1	1
9	2	2	1	1
9	2	6	1	2
9	2	2	1	2
9	2	2	1	2
9	2	2	1	1
9	2	6	1	1
9	2	2	1	1
9	10	10	1	1
9	10	10	1	2
9	10	10	1	2
9	10	6	1	2
9	10	10	1	2
9	10	10	1	2
9	10	10	1	1
9	10	6	1	1
9	10	6	1	2
9	10	6	1	1
9	10	10	1	1
9	10	6	1	2
9	10	10	2	1
9	10	10	1	1
9	10	6	1	1
9	10	6	1	1
9	10	6	1	2
9	10	10	1	1
9	10	6	1	1
9	10	6	1	2
9	2	6	1	2
9	2	6	1	1
9	2	2	1	1
9	2	2	1	2
9	2	6	1	1
9	2	2	1	1
9	2	2	1	2
9	2	2	1	2
9	2	6	1	2
9	2	6	1	1
9	2	6	1	2
9	2	2	1	1
9	2	6	1	2
9	2	6	1	1
9	2	6	1	2
9	2	2	1	1
9	2	2	1	1
9	2	2	1	2
9	2	2	1	2
9	2	6	1	1
9	10	10	2	1
9	10	10	1	2
9	10	6	1	1
9	10	10	1	1
9	10	10	1	1
9	10	6	1	2
9	10	10	1	2
9	10	6	1	2
9	10	10	2	2
9	10	6	1	1
9	10	6	2	2
9	10	6	1	2
9	10	10	2	2
9	10	10	1	2
9	10	10	1	1
9	10	6	1	2
9	10	10	1	2
9	10	6	1	2
9	10	6	2	2
9	10	6	2	2
9	10	10	2	1
9	10	6	1	2
9	10	6	1	1
9	10	10	1	1
9	10	6	1	1
9	10	6	1	2
9	10	10	1	2
9	10	10	1	1
9	10	6	1	1
9	10	10	1	1
9	10	10	1	2
9	10	10	1	2
9	10	6	1	1
9	10	10	1	1
9	10	6	1	2
9	10	6	1	1
9	10	10	1	1
9	10	6	1	2
9	10	6	1	2
9	10	10	1	2
9	2	2	1	1
9	2	6	1	2
9	2	2	1	1
9	2	2	1	2
9	2	6	1	2
9	2	6	1	1
9	2	2	1	2
9	2	6	1	2
9	2	2	1	1
9	2	6	1	1
9	2	2	1	2
9	2	6	1	1
9	2	6	1	1
9	2	2	1	2
9	2	2	1	1
9	2	6	2	1
9	2	2	2	2
9	2	6	2	1
9	2	6	1	1
9	2	2	1	2
9	10	10	1	2
9	10	6	1	1
9	10	6	1	2
9	10	10	1	1
9	10	6	1	2
9	10	10	1	1
9	10	6	1	1
9	10	10	1	1
9	10	6	1	1
9	10	6	1	1
9	10	10	1	2
9	10	6	1	1
9	10	6	1	2
9	10	6	1	2
9	10	10	2	1
9	10	6	1	2
9	10	10	1	2
9	10	10	1	1
9	10	10	1	2
9	10	10	1	1
9	2	6	1	2
9	2	6	1	1
9	2	6	1	1
9	2	2	1	2
9	2	2	1	2
9	2	2	1	1
9	2	2	1	1
9	2	2	1	2
9	2	2	1	2
9	2	6	1	2
9	2	2	1	1
9	2	6	1	1
9	2	6	2	1
9	2	2	1	1
9	2	6	1	2
9	2	6	1	1
9	2	2	1	1
9	2	6	1	1
9	2	2	1	2
9	2	6	1	2
9	2	6	1	2
9	2	6	1	1
9	2	2	1	2
9	2	6	1	2
9	2	2	1	2
9	2	2	1	1
9	2	2	1	2
9	2	6	1	1
9	2	2	1	1
9	2	6	1	2
9	2	6	1	2
9	2	2	1	1
9	2	6	1	2
9	2	6	1	1
9	2	6	1	1
9	2	2	1	2
9	2	2	1	1
9	2	2	1	2
9	2	6	1	1
9	2	2	1	1
9	10	6	1	1
9	10	10	2	2
9	10	10	1	2
9	10	6	1	2
9	10	10	1	2
9	10	6	1	1
9	10	6	1	2
9	10	10	1	1
9	10	6	1	1
9	10	6	1	1
9	10	6	1	2
9	10	10	1	2
9	10	6	1	2
9	10	10	1	1
9	10	10	1	2
9	10	6	2	1
9	10	10	1	1
9	10	10	1	1
9	10	6	1	1
9	10	10	1	2
10	10	6	1	1
10	10	6	2	2
10	10	10	2	1
10	10	6	1	2
10	10	6	1	1
10	10	10	2	1
10	10	6	2	1
10	10	6	2	1
10	10	10	2	1
10	10	6	2	2
10	10	10	1	2
10	10	10	2	2
10	10	10	1	1
10	10	6	1	1
10	10	10	2	2
10	10	6	1	2
10	10	10	1	1
10	10	10	2	2
10	10	6	1	2
10	10	10	2	1
10	2	6	2	2
10	2	2	2	2
10	2	6	2	1
10	2	6	1	2
10	2	2	1	1
10	2	2	2	1
10	2	6	2	1
10	2	2	1	2
10	2	6	1	1
10	2	6	2	1
10	2	6	2	2
10	2	2	2	1
10	2	2	1	1
10	2	2	1	1
10	2	2	1	2
10	2	2	2	2
10	2	6	2	2
10	2	2	2	1
10	2	6	2	2
10	2	6	1	2
10	10	10	1	2
10	10	10	1	1
10	10	10	1	1
10	10	6	2	1
10	10	6	2	2
10	10	6	1	1
10	10	10	2	2
10	10	6	2	2
10	10	6	1	2
10	10	10	2	1
10	10	6	2	1
10	10	10	1	1
10	10	10	1	2
10	10	10	2	1
10	10	6	2	1
10	10	6	2	1
10	10	10	2	2
10	10	6	2	2
10	10	6	1	1
10	10	10	2	1
10	2	2	2	2
10	2	6	1	2
10	2	2	2	1
10	2	6	1	2
10	2	6	2	2
10	2	2	1	1
10	2	2	2	2
10	2	6	2	1
10	2	2	1	1
10	2	2	2	1
10	2	6	2	2
10	2	6	2	2
10	2	2	2	1
10	2	6	1	2
10	2	2	1	2
10	2	2	1	2
10	2	6	1	2
10	2	6	2	2
10	2	2	1	1
10	2	6	1	1
10	2	2	1	1
10	2	6	2	2
10	2	2	2	2
10	2	2	2	1
10	2	2	1	1
10	2	2	2	1
10	2	6	1	2
10	2	2	2	2
10	2	6	2	1
10	2	2	1	2
10	2	6	1	1
10	2	2	1	2
10	2	2	1	1
10	2	6	1	1
10	2	6	1	1
10	2	6	1	2
10	2	6	2	2
10	2	2	2	1
10	2	6	2	1
10	2	6	1	2
10	10	6	2	1
10	10	10	2	2
10	10	10	1	1
10	10	10	1	2
10	10	6	1	1
10	10	10	2	2
10	10	10	2	1
10	10	6	1	2
10	10	10	1	1
10	10	10	1	2
10	10	6	2	2
10	10	10	2	1
10	10	6	1	1
10	10	6	1	2
10	10	6	2	2
10	10	6	2	2
10	10	10	1	2
10	10	10	2	2
10	10	6	1	2
10	10	6	2	1
10	2	2	1	1
10	2	6	2	1
10	2	2	2	2
10	2	2	1	2
10	2	6	1	1
10	2	6	1	2
10	2	6	1	1
10	2	2	2	1
10	2	6	1	1
10	2	2	2	2
10	2	2	2	2
10	2	6	2	2
10	2	6	2	2
10	2	6	1	2
10	2	6	1	2
10	2	2	1	2
10	2	6	1	2
10	2	2	2	2
10	2	2	1	2
10	2	2	1	2
10	10	10	2	2
10	10	6	1	2
10	10	10	1	2
10	10	6	1	1
10	10	6	2	1
10	10	10	2	2
10	10	10	1	1
10	10	6	1	2
10	10	10	2	1
10	10	6	1	1
10	10	6	1	2
10	10	10	1	1
10	10	10	1	2
10	10	10	1	1
10	10	6	1	1
10	10	6	2	2
10	10	6	2	1
10	10	10	2	1
10	10	6	1	1
10	10	10	1	2
10	2	2	2	1
10	2	2	2	2
10	2	6	2	1
10	2	2	2	1
10	2	6	1	1
10	2	6	2	2
10	2	6	2	1
10	2	2	2	2
10	2	6	1	1
10	2	2	1	2
10	2	6	1	2
10	2	2	2	1
10	2	6	2	1
10	2	2	1	1
10	2	6	1	1
10	2	2	1	1
10	2	2	2	2
10	2	6	2	1
10	2	6	2	2
10	2	2	2	1
10	10	10	2	2
10	10	6	1	1
10	10	10	1	2
10	10	6	2	2
10	10	6	1	2
10	10	10	2	1
10	10	6	1	2
10	10	10	1	1
10	10	10	1	2
10	10	10	2	2
10	10	10	2	1
10	10	10	2	2
10	10	10	2	2
10	10	6	2	1
10	10	6	2	2
10	10	6	2	1
10	10	6	2	2
10	10	6	2	1
10	10	10	2	1
10	10	6	2	2
[truncated: 6,200 more rows]
